# Supplementary material for: Single-cell Deciphering of the Progression Trajectories of the Tumor Ecosystem in Laryngeal Squamous Cell Carcinoma
Source: Int J Biol Sci. 2026 Mar 28;22(7):3862–85. doi: 10.7150/ijbs.129291 (PMC13086088; doi:10.7150/ijbs.129291)
Supplement: Supplementary file 2 — Supplementary tables. [file ijbsv22p3862s2.xlsx]

## Sheet: Table S1
Table S1. Signature genes used to define cytotoxic or exhausted signals; related to Figure 5.
Cytotoxic		Exhausted
GZMB		PDCD1
GZMH		LAG3
GZMK		HAVCR2
GZMA		TIGIT
PRF1		CTLA4
GNLY		LAYN
NKG7		ENTPD1
IFNG		TNFRSF9
CST7		TOX
TNFSF10		CXCL13

## Sheet: Table S2
Table S2. Signature genes used to define M1, M2, angiogenesis, and phagocytosis phenotypes; related to Figure 6.
M1 Polarization	M2 Polarization	Angiogenesis	Phagocytosis
IL23	IL4R	CCND2	MRC1
TNF	CCL4	CCNE1	CD163
CXCL9	CCL13	CD44	MERTK
CXCL10	CCL20	CXCR4	C1QB
CXCL11	CCL17	E2F3
CD86	CCL18	EDN1
IL1A	CCL22	EZH2
IL1B	CCL24	FGF18
IL6	LYVE1	FGFR1
CCL5	VEGFA	FYN
IRF5	VEGFB	HEY1
IRF1	VEGFC	ITGAV
CD40	VEGFD	JAG1
IDO1	EGF	JAG2
KYNU	CTSA	MMP9
CCR7	CTSB	NOTCH1
	CTSC	PDGFA
	CTSD	PTK2
	TGFB1	SPP1
	TGFB2	STC1
	TGFB3	TNFAIP6
	MMP14	TYMP
	MMP19	VAV2
	MMP9	VCAN
	CLEC7A	VEGFA
	WNT7B
	FASL
	TNFSF12
	TNFSF8
	CD276
	VTCN1
	MSR1
	FN1
	IRF4

## Sheet: Table S3
Table S3. Signature genes used to define differentiation, activation, antigen presentation, migration, and tolerance; related to Figure 7.
Differentation	Activation	Antigen_presentation	Migration	Tolerance
DHRS2	FSCN1	B2M	GAL3ST	STAB1
LILRB2	BIRC3	CALR	NUDT17	ANXA1
CEBPB	LAMP3	CANX	ITGB8	IDO1
UBD	CCL19	CD74	ADCY6	IL10
BATF	LAD1	CIITA	ENO2	IL27
LILRB1	MARCKS	CREB1	IL15RA	STAT3
BATF2	TNFAIP2	CTSB	SOCS2	ENTPD1
CCR7	CCR7	CTSL	IL15	SOCS2
ZBTB46	CCL22	CTSS	STAP2	CCR7
CSF2	MARCKSL1	HLA-A	PHF24	CD274
AGER	EBI3	HLA-B	ANKRD33B	FTL
F2RL1	TNFRSF11B	HLA-C	INSM1	IRF1
FCGR2B	NUB1	HLA-DMA	ANXA3	IRF2
FLT3	INSM1	HLA-DMB	ARHGAP28
GAS6	RAB9A	HLA-DOA	RNF115
GATA1	LY75	HLA-DOB	ADORA2A
TMEM176B	SIAH2	HLA-DPA1	EXTL1
HLA-G	POGLUT1	HLA-DPB1	SPSB
HMGB1	KDM2B	HLA-DQA1	SLC22A23
RBPJ	MGLL	HLA-DQA2	RABGAP1
IL4	TXN	HLA-DQB1	GYG1
IRF4	MLLT6	HLA-DRA	DAP
LGALS9	KIF2A	HLA-DRB1	OGFR
LYN	GRSF1	HLA-DRB3	GYG2
MIR155	FAM49A	HLA-DRB4	CCSER2
MIR223	PLEKHG1	HLA-DRB5	TMEM123
TREM2	SOCS2	HLA-E	NET1
TMEM176A	RFTN1	HLA-F	GPR52
BATF3	BMP2K	HLA-G	SLCO5A1
AXL	NAV1	HSP90AA1	FAH
PRTN3	IL7R	HSP90AB1	CLU
PSEN1	ID2	HSPA1A	PCGF5
RELB	CCL17	HSPA1B	SAMSN1
CCL19	PPP1R9B	HSPA1L	CDKN2B
AZI2	NRP2	HSPA2	BMP2K
SPI1	TUBB6	HSPA4	ZC2HC1A
TGFB1	ARNTL2	HSPA5	SERINC5
TGFBR2	UVRAG	HSPA6	HIVEP1
TRAF6	TXNDC11	HSPA8	CNR1
TRPM2	MREG	IFI30	CNR2
CAMK4	BTG1	IFNA1
DCSTAMP	NDE1	IFNA10
	SPG11	IFNA13
	IL32	IFNA14
	ERICH1	IFNA16
	TBC1D4	IFNA17
	NFKB1	IFNA2
	GCSAM	IFNA21
	BZW1	IFNA4
		IFNA5
		IFNA6
		IFNA7
		IFNA8
		KIR2DL1
		KIR2DL2
		KIR2DL3
		KIR2DL4
		KIR2DL5A
		KIR2DS1
		KIR2DS3
		KIR2DS4
		KIR2DS5
		KIR3DL1
		KIR3DL2
		KIR3DL3
		KLRC1
		KLRC2
		KLRC3
		KLRC4
		KLRD1
		LGMN
		LTA
		NFYA
		NFYB
		NFYC
		PDIA3
		PSME1
		PSME2
		PSME3
		RFX5
		RFXANK
		RFXAP
		TAP1
		TAP2
		TAPBP

## Sheet: Table S4
Table S4. Primer sequences list
Primer	Sequence（5'-3'）		Application
CD44-F	CCCCAGCAACCCTACTGATG		qPCR
CD44-R	CTGTCTGTGCTGTCGGTGAT
NEDD8-F	TACAGACAAGGTGGAGCGAA		qPCR
NEDD8-R	TCATCATTCATCTGCTTGCCAC
MMP13-F	GCCATTACCAGTCTCCGAGG		qPCR
MMP13-R	TACGGTTGGGAAGTTCTGGC
SPP1-F	CGAGGTGATAGTGTGGTTTATGG		qPCR
SPP1-R	GCACCATTCAACTCCTCGCTTTC
hGAPDH-F	TTCGTCATGGGTGTGAACCA		qPCR
hGAPDH-R	GTCTTCTGGGTGGCAGTGAT
Abbreviations: F: Forward; R: Reverse; qPCR: quantitative real-time PCR

## Sheet: Table S5
Table S5. Antibodies list
Antigens	Manufacturer	catalog #	Application
CD44	Abcam, USA	ab189524	1:1000 for WB
KLF4	CST, USA	4038T	1:1000 for WB
CD133	CST, USA	64326T	1:1000 for WB
N-Cadherin	CST, USA	13116T	1:1000 for WB
E-Cadherin	CST, USA	3195T	1:1000 for WB
Vimentin	CST, USA	5741T	1:1000 for WB
Osteopontin (SPP1)	Abcam, USA	ab214050	1:1000 for WB
GAPDH	Proteintech	60004-1-Ig	1:50000 for WB
Tubulin	Abcam, USA	ab7291	1:10000 for WB
Abbreviations: WB: Western blot

## Sheet: Table S6
Table S6. Marker genes of key cell subsets
POSTN+ fibroblast	CFD+ fibroblast	C1QC+ macrophage	SPP1+ macrophage	LMAP3+ DC
POSTN	CFD	C1QC	CXCL5	FSCN1
MMP11	SCARA5	C1QB	ITGB3	CCL22
LRRC15	MFAP5	C1QA	MMP1	LAMP3
MMP1	IGFBP6	HLA-DPA1	ANGPTL4	CCR7
CST1	PLA2G2A	HLA-DPB1	ENO2	CD274
LAMP5	CD34	HLA-DRA	MMP10	PDCD1LG2
TNC	PI16	APOE	MMP3	CD200
		APOC1	SPP1	CCL19
